# Supplementary material for: Segmental Duplication of Chromosome 11 and its Implications for Cell Division and Genome-wide Expression in Rice
Source: Sci Rep. 2017 Jun 2;7:2689. doi: 10.1038/s41598-017-02796-9 (PMC5457480; doi:10.1038/s41598-017-02796-9)
Supplement: Supplementary file 2 — Table S1 [file 41598_2017_2796_MOESM2_ESM.xls]

## Sheet: Sheet1
Table S1: Primer pairs used for Q-PCR analysis of relative amounts of specific chromosome regions.
Sequence definition	CDS coordinates	Sense primer (5'-3')	Anti-sense primer (5'-3')
LOC_Os11g01200	Chr11:124610 - 117155	TGTCTGTCTGTCTGTCTGT	CAACCTGCTTCTGGATACC
LOC_Os11g02820	Chr11:945395 - 944544	TTCATCTTCACCTGCTTCAT	CTTCATCACCATCTTCTTGTC
LOC_Os11g04660	Chr11:1986480 - 1988225	GGTTAGTAGTAGTTGGTTGGT	GGACGGAATCTGCCATAC
LOC_Os11g06140	Chr11:2929173 - 2925595	GTCAGAAGCCACCAATCAT	CCGTCTCCAGTCCTTGTA
LOC_Os11g07790	Chr11:3968370 - 3974151	GAAGAGGATGTGCGTTGA	GTGCGTTGGTAAGTCTGA
LOC_Os11g09230	Chr11:4945892 - 4948108	GCACCAGTGATTATGAGATAC	TGTTGACTACGGAAGAAGTT
LOC_Os11g10070	Chr11:5420328 - 5427177	AGCAGCAACAACAACAGA	ACGACCACTTCCATAGAGA
LOC_Os11g10100	Chr11:5460201 - 5464655	GTGACTTGCTACGAATGTG	CCGAATGCTCTTGATTGC
LOC_Os11g10110	Chr11:5466306 - 5464851	GTGTTGAAGAGAAGGAAGTG	GCTGTAGAGGCTGGATTG
LOC_Os11g10120	Chr11:5469283 - 5467512	CATCCAAGGAATCCACCAT	AGCACCATCAAGAACAAGT
LOC_Os11g10130	Chr11:5479654 - 5482999	TCCTCCTCTCCTCTCACT	TAACCAACAACACCAACCT
LOC_Os11g10140	Chr11:5493004 - 5491381	CACCTCCATAGTTGTTCGTA	CCGCTGTTGTCACTGTTA
LOC_Os11g10170	Chr11:5514584 - 5516300	AGGCTTGCTACACAGTTC	GACGAGTGAATGGCTTCT
LOC_Os11g10200	Chr11:5534187 - 5530074	TATTGGAAGCTACACACTTG	AAGGTGTAAGTACCAAGCAT
LOC_Os11g10220	Chr11:5548390 - 5546836	TTGCATAGTATGTTTTCAGG	CATATAAGCTCAATCAACCA
LOC_Os11g10280	Chr11:5582565 - 5580094	ATAAAAACATTGCATCTCCT	TTTCCACTATCCAAGAGAAT
LOC_Os11g10300	Chr11:5592453 - 5590632	TCGATCAGATAGACATTGAA	TTGACAATGGAAGATATGAA
LOC_Os11g14240	Chr11:7972670 - 7970508	TGAGTTCAGTTGTAGTGGTG	ACAAACTCATGACTCAAACA
LOC_Os11g19180	Chr11:10956059 - 10956280	TAGGCTGGTTCTTTAGCA	TGCTCATACTCTAACGTGAA
LOC_Os11g20780	Chr11:12023612 - 12031973	CCATATATACCTTCCTGCTT	TTGCAATATACGGTAAGAAA
LOC_Os11g20790	Chr11:12034629 - 12039479	TATTTTGTGTGGACCTTGTA	ATTAGTGGTTCTCCAGTGAC
