# Supplementary material for: Segmental Duplication of Chromosome 11 and its Implications for Cell Division and Genome-wide Expression in Rice
Source: Sci Rep. 2017 Jun 2;7:2689. doi: 10.1038/s41598-017-02796-9 (PMC5457480; doi:10.1038/s41598-017-02796-9)
Supplement: Supplementary file 3 — Table S2 [file 41598_2017_2796_MOESM3_ESM.xls]

## Sheet: Sheet1
Table S2. Primer pairs used for Q-PCR analysis of differential gene expression at the RNA level.
Sequence Definition	CDS Coordinates	Sense Primer(5'-3')	Anti-sense Primer(5'-3')
Gene copy added two-fold, gene expression added more than two-fold
LOC_Os11g10990	Chr11:6059344-6066797	GTTCGCCGACCTCATCAA	GGTGGTACTCCTTGGACAG
LOC_Os11g13870	Chr11:7651045-7652401	CAAGCTCAAGCACCATGT	GACACGGTCACACTGATC
LOC_Os11g15570	Chr11:8826306-8827815	TGGTCTGGCTCAGGAGGTT	ACCGCACACCGCATTGAT
LOC_Os11g17930	Chr11:10068283-10069744	CGCTTCCTCGACGAACACT	CCTCGCCTTCACCTCATCTG
LOC_Os11g18730	Chr11:10609646-10615875	GCATCGTCCTCCTCAAGAA	CGAAGTAGTTGCCGTTCAG
Gene copy added two-fold, gene expression not changed significantly
LOC_Os11g10320	Chr11:5605242-5607269	CCATCGGAGCCACAACTT	GATAATAACCACTGCCACCAC
LOC_Os11g11060	Chr11:6110384-6113190	CACAGCACCGTTAGACAA	TCACCGTACCAATCACATC
LOC_Os11g11256	Chr11:6228269-6230973	GACAAGAAGCAGCCATAACAA	CAGAATCCTCACAACGAAGC
LOC_Os11g18170	Chr11:10230264-10232934	CCGCACCGCTATACAAGT	GCATATCGCTCAACAACCTT
LOC_Os11g20310	Chr11:11736077-11739327	CCAGCATCATAATGACAACCAA	TCAGGCAACTTCTCAGCAC
